# Supplementary material for: Nobiletin Attenuates Inflammation and Modulates Lipid Metabolism in an In Vitro Model of Intestinal Failure-Associated Liver Disease
Source: Pharmaceutics. 2026 Jan 9;18(1):87. doi: 10.3390/pharmaceutics18010087 (PMC12844698; doi:10.3390/pharmaceutics18010087)
Supplement: Supplementary file 1 [file pharmaceutics-18-00087-s001.zip]

Archive with 1 entries (1 files):
- pharmaceutics-4045942-supplementary.pdf
